# Supplementary material for: Integrated analysis identifies oxidative stress-related lncRNAs associated with progression and prognosis in colorectal cancer
Source: BMC Bioinformatics. 2023 Mar 3;24:76. doi: 10.1186/s12859-023-05203-5 (PMC9985255; doi:10.1186/s12859-023-05203-5)
Supplement: Supplementary file 2 — Additional file 2. The List of 226 differentially expressed oxidative stress-related genes. [file 12859_2023_5203_MOESM2_ESM.xls]

gene	conMean	treatMean	logFC	pValue	fdr
CPT2	4.11469090909091	1.94410070422535	-1.08168110876319	2.92562841724308e-22	2.97226887027159e-21
NOS1	0.441086363636364	0.0520711267605634	-3.08250562914274	2.72707241328154e-14	8.27566130610545e-14
HMOX1	37.359325	13.0475529929577	-1.5176891274772	1.21651356731513e-19	6.66231258349927e-19
CARS2	3.96018863636364	8.57359190140845	1.11433059515388	1.67632027416541e-22	2.00037465836076e-21
XDH	20.4428181818182	4.45932992957747	-2.19669524686593	5.1784099192141e-22	4.84008713782544e-21
POLR1C	2.49233181818182	7.19258873239437	1.52901495881613	7.74495526845918e-27	6.78651705398736e-25
TSFM	0.0977	0.22778485915493	1.22124138707926	3.66311575204763e-13	9.54588900440665e-13
OLR1	0.158456818181818	2.35446443661972	3.89323728800885	3.67372672292989e-19	1.90761661686952e-18
VARS2	0.0247181818181818	0.077993838028169	1.65778751947281	1.80319064094911e-13	4.91843050313356e-13
IL1B	4.02313181818182	10.5659815140845	1.39303587706071	2.87411977586507e-06	4.65302208939119e-06
PNPT1	4.72769318181818	10.5733024647887	1.16121774287102	5.86361592350743e-21	4.19428036977419e-20
GTPBP3	2.67843636363636	5.96735580985916	1.1557007818653	2.19625552511817e-22	2.483185682432e-21
CXCL8	5.15086590909091	72.538263556338	3.8158553216099	4.05223949324249e-18	1.88120522169734e-17
GSTM1	2.89337045454545	1.42222095070423	-1.024605437632	0.00184313976468002	0.00241955238771666
NQO1	32.7387977272727	73.4305281690141	1.16537863454925	1.47356276099526e-10	3.19804178160272e-10
GSTP1	166.354234090909	403.001475176056	1.2765265331746	1.21651356731513e-19	6.66231258349927e-19
ACADM	19.6867818181818	8.69014471830986	-1.17977518658359	9.86753610232836e-22	8.43554000942949e-21
DDIT3	5.23574545454545	10.4799809859155	1.00116923454957	3.61554174167808e-13	9.45707000341916e-13
IFNG	0.180886363636364	0.370899823943662	1.03594593049407	0.00123224369207493	0.00164221069989454
TRDN	0.0277909090909091	0.00797095070422535	-1.80178931702946	5.33985873896934e-21	3.89920935001824e-20
PRKN	0.3811	0.166116197183099	-1.19797685780906	3.9767167204899e-17	1.63981083591966e-16
CPT1A	51.1221954545455	23.7537642605634	-1.10579363895134	7.54257300305197e-21	5.23499373776181e-20
CASQ2	12.3828340909091	0.734514612676056	-4.07540654290443	6.37488975334426e-22	5.72922784242862e-21
CYP3A4	9.94224090909091	0.332282570422535	-4.9030885365698	1.53380886599777e-11	3.56026495054449e-11
MAPK10	0.179897727272727	0.0613582746478873	-1.55184713956202	4.0824018044793e-22	3.92022419854793e-21
BDNF	0.0411954545454545	0.111622887323944	1.43807580369969	6.22121380679284e-09	1.21140857737827e-08
VEGFA	4.30470909090909	13.3919531690141	1.63737873822417	6.63531715555429e-25	1.72272493557169e-23
ADIPOQ	1.75411136363636	0.527980809859155	-1.73218294432861	3.10766776114221e-23	4.35695020112138e-22
BCL2	2.43880454545455	0.959012147887324	-1.34655314479994	4.87275791632265e-21	3.59558242036019e-20
SNCA	0.661125	0.204819894366197	-1.69056721767525	1.68892907165767e-16	6.29754935761716e-16
FMO3	0.174506818181818	0.377770422535211	1.11422634532036	6.41142136418612e-06	1.00997896096505e-05
ACE	9.99432272727273	3.87955228873239	-1.36521863403293	0.0401744247692451	0.0463958348653061
PRDX6	209.561079545455	84.9287473591549	-1.3030459226533	5.75277305528738e-24	9.6016521708487e-23
CP	2.02539090909091	0.530816021126761	-1.93191656117065	1.82897573526615e-22	2.13685331736929e-21
CAV1	44.2808340909091	11.8356376760563	-1.90354496038701	2.94371865612326e-18	1.38493072345128e-17
MAOA	85.4438318181818	23.6634950704225	-1.8523131738692	7.25832228567534e-26	3.63434565875601e-24
SLC25A20	31.6042022727273	11.8228593309859	-1.41853740986592	3.67546848933916e-25	1.07354308792781e-23
ACADS	90.2785295454545	21.9070725352113	-2.04298621176257	2.14595776531386e-25	7.46893756837554e-24
MRPL12	10.5931590909091	21.8066621478873	1.0416360658684	1.17940785696386e-05	1.83725535051481e-05
NR3C1	5.33052045454545	1.7823801056338	-1.58047136490444	9.49073357793952e-23	1.20963713420647e-21
NUDT1	5.3303	12.6308100352113	1.2446585264061	1.38324461180754e-22	1.70114819802997e-21
IL10	0.249302272727273	0.124263028169014	-1.00449891811105	1.4568855169774e-11	3.41564129565604e-11
ACOX1	34.4125113636364	12.8735591549296	-1.41852221039406	1.64191218767095e-17	7.14894685439339e-17
EHHADH	8.93679772727273	4.28975686619718	-1.05886208984177	1.1859106673889e-17	5.29505336203579e-17
MAOB	14.6297886363636	3.08572781690141	-2.24522620962423	1.60260614549846e-19	8.70873572088698e-19
TRPM2	1.54091818181818	4.63488714788732	1.58874395089254	5.04472628061807e-13	1.30012982452694e-12
KNG1	0.323622727272727	0.142176056338028	-1.18663440519968	6.47413153151938e-10	1.34271189455476e-09
CLU	50.4280068181818	10.6232850352113	-2.24699524419195	2.54615187141544e-22	2.78883197165972e-21
ACADL	0.0560318181818182	0.0228477112676056	-1.29419665458964	8.1166797266604e-15	2.59807876182143e-14
GPX3	49.9128590909091	10.4669938380282	-2.25356439211379	7.14183258369977e-24	1.16428480027292e-22
PINK1	8.01776818181818	3.28323327464789	-1.28808344792785	1.10312053850626e-26	8.59208330547654e-25
PRKAA2	1.05465681818182	0.337498415492958	-1.64382099308602	9.91475442333503e-17	3.79794691298244e-16
VARS1	13.2778068181818	30.9614103873239	1.22145432514021	2.80588723477425e-23	4.09776448245156e-22
PDE5A	7.53162727272727	2.34530686619718	-1.68318490407098	1.31983958345018e-21	1.10143755714116e-20
NOX4	0.0574022727272727	0.514058450704225	3.16275264576392	5.95977619249104e-20	3.45272984374894e-19
KCNJ5	0.474681818181818	0.23580264084507	-1.00938091532433	3.51761429820905e-09	6.946049642379e-09
ETFDH	14.5853295454545	4.37063151408451	-1.73860432788939	6.90332805755288e-28	1.20980824208614e-25
MB	6.79043636363636	1.55005933098592	-2.1311808491951	2.79022021192483e-21	2.17327152062145e-20
ADRB2	1.45488636363636	0.396819542253521	-1.87435149210827	4.11753791575005e-24	7.03998555839216e-23
AGT	3.09302727272727	14.3684996478873	2.21581796456801	2.46805351749001e-17	1.0485487974306e-16
CYP2C9	0.546452272727273	0.249441197183099	-1.13139573874582	0.00121961132489485	0.00162847150238341
PPARGC1A	3.93575	1.28971584507042	-1.60958534238151	5.995571380017e-22	5.45830589271677e-21
CD36	4.57135227272727	0.92227588028169	-2.3093507251366	2.29023431828038e-25	7.46893756837554e-24
KCNQ1	15.7718886363636	35.279273415493	1.16146541969781	8.0186547336198e-12	1.92502635899571e-11
LEP	0.462772727272727	0.18283838028169	-1.33973490051478	2.24241053549778e-09	4.51703961317225e-09
COMT	8.55567727272727	19.4610704225352	1.18563709626471	4.33053933504987e-21	3.2642022299677e-20
EME2	0.781013636363636	1.84544577464789	1.24054970410723	4.38959570972147e-14	1.28213066431374e-13
CDKN1A	115.710888636364	57.2474403169014	-1.01524153836309	2.36319661128837e-16	8.62812929433931e-16
PTGS1	20.8598931818182	3.03865387323944	-2.77922751527234	1.91923852822589e-25	7.46893756837554e-24
TXNIP	347.626218181818	126.478022183099	-1.45865018254774	7.03896541028157e-23	9.31002783510826e-22
MRPS23	4.35488181818182	9.49649419014085	1.12476144583962	1.95343682947127e-21	1.57397611202225e-20
SLC2A1	12.8571727272727	48.9235866197183	1.92795674155057	1.24084776757761e-18	6.08275723826507e-18
PRDX4	32.7620409090909	84.3714595070423	1.3647298259129	5.50063822412763e-22	5.07361499357035e-21
NPY	1.22881590909091	0.138260387323944	-3.15180902195357	1.54135555051093e-24	3.1779124732593e-23
HBB	79.1266045454545	13.7721883802817	-2.52240503031493	1.61202727082085e-20	1.02100125251848e-19
OXT	0.0638272727272727	0.169223063380282	1.40668129713026	0.00479067171761894	0.00602919366975023
AGTR1	2.21878636363636	0.184408450704225	-3.58879408863499	3.49913683622232e-21	2.69548892548555e-20
EPO	0.0124431818181818	0.0361767605633803	1.53970778710626	0.00173666449345703	0.00228834926675447
IL1A	0.254140909090909	1.62751126760563	2.6789670015281	3.29756354615163e-14	9.8365618972438e-14
TPO	0.281634090909091	0.0890257042253521	-1.66152813019911	8.15988560037328e-17	3.17782211436759e-16
CHAT	0.319440909090909	0.0157146126760563	-4.34537046378572	3.76968649493072e-29	1.32127511647322e-26
SERPINE1	4.22347045454545	17.1100653169014	2.01834440351572	6.86350798463083e-15	2.20702710881936e-14
MRPS2	11.3223795454545	23.6387908450704	1.06197905049429	4.45344162749688e-17	1.8045448444366e-16
PRKG1	1.45128409090909	0.721730457746479	-1.00779791230648	1.52766621409613e-14	4.75952896036172e-14
FAS	6.37842272727273	2.95254947183099	-1.11123848167186	4.40334746668782e-17	1.79462010124893e-16
BRCA1	1.31633863636364	3.56061285211268	1.43559489984186	5.52847180524456e-21	3.99531828399633e-20
BRCA2	0.351679545454545	1.69656320422535	2.27028184577031	1.75026738348009e-23	2.66725529525988e-22
IGF1	0.304422727272727	0.100242781690141	-1.60257771563752	3.63560255050538e-20	2.23557665605638e-19
PIK3CG	2.18631818181818	0.74417323943662	-1.55479295925991	5.42402790334329e-20	3.16853630020304e-19
IL1RN	1.77552272727273	7.31252183098592	2.04212519920141	1.32723201372993e-10	2.88940882492137e-10
PRKCB	2.71280681818182	0.589409683098592	-2.20244364841118	1.06000187306656e-24	2.32206660318643e-23
MAPT	0.569084090909091	0.13464014084507	-2.07953325765608	1.55103484054487e-16	5.81430707605323e-16
SESN2	15.2624409090909	7.41000316901408	-1.04243964496871	5.18171391139957e-19	2.67086871462581e-18
MMP9	7.24867045454545	21.0242264084507	1.53626441062899	4.03252440094217e-06	6.42454455695559e-06
ANK2	1.81673181818182	0.240405457746479	-2.91780391396229	8.74203822571192e-25	2.01362077790421e-23
FMO2	0.536011363636364	0.171161795774648	-1.64690286622125	1.02272426579031e-15	3.49721809911711e-15
TERT	0.11455	0.388514084507042	1.76198944186979	2.87399941639508e-10	6.1050714875544e-10
REN	0.273345454545455	1.63996936619718	2.58487157596659	0.00268517523101799	0.00347931208307507
NGB	0.788268181818182	0.0306455985915493	-4.68493475188651	3.3686814786891e-32	2.36144571656106e-29
IL13	0.0118772727272727	0.045675176056338	1.94320668886685	0.000966579744787346	0.0013030238482614
BCL2L1	17.1388931818182	38.2273070422535	1.15732962759097	1.55930978801566e-20	1.00282216642108e-19
VIP	20.7853159090909	2.1074036971831	-3.30202606476005	3.92560552508433e-26	2.50168133916738e-24
SRXN1	0.0115840909090909	0.283925	4.61529315139919	7.5094637627307e-08	1.33947432510794e-07
GSTA1	20.3362886363636	1.30923274647887	-3.95726291432223	1.30226179697658e-17	5.74141836277096e-17
NCF1	1.57207272727273	0.615509507042253	-1.3528149155525	8.72143874501391e-16	2.99692576483076e-15
NR3C2	19.9337022727273	3.40530757042254	-2.54935267107449	1.7399165073784e-27	2.43936294334452e-25
CALCA	0.0401181818181818	1.65048591549296	5.36249079351089	7.45549612400084e-08	1.33324050584811e-07
HSPD1	37.7492954545455	101.935927288732	1.43314099496611	9.74401731687024e-23	1.21974216770108e-21
MUTYH	0.0926113636363636	0.185620950704225	1.00309842246064	3.75270803031418e-12	9.16602205313673e-12
DRD2	0.127113636363636	1.34605387323944	3.40454544053544	0.00187028762098625	0.00245060116319881
PRL	0.0171522727272727	0.0603670774647887	1.81536220757328	0.0237279605001335	0.028144332166825
DUSP1	118.423984090909	58.1728542253521	-1.02554329949514	7.44591174171057e-13	1.88432640106105e-12
NTHL1	7.60098863636364	17.7278184859155	1.22175603228763	2.08498549921036e-20	1.3049775312022e-19
PCNA	63.9825818181818	150.640850704225	1.23536193811098	1.53526786954825e-18	7.32124337791376e-18
CNR1	1.37266363636364	0.11775176056338	-3.5431576088061	5.79880914962092e-26	3.12689631837251e-24
PTK2B	16.03695	7.40938186619718	-1.11397469314708	9.61479423581377e-21	6.60781446990731e-20
EDNRA	0.974913636363636	3.94772570422535	2.01767542483166	3.2412251916564e-16	1.16517890223135e-15
BMP6	2.31743636363636	0.661624471830986	-1.80844522097969	9.21344663090834e-22	7.9736124546503e-21
SCARA3	6.08874318181818	2.19870845070423	-1.46948814738665	7.53172102883328e-18	3.38444643667444e-17
NOTCH3	3.66593863636364	9.75823151408451	1.41243707460749	2.72301725466777e-14	8.27566130610545e-14
TH	0.0435772727272727	0.495155105633803	3.50623270156463	1.93112718989986e-14	5.96352493444847e-14
CDK2	3.77934090909091	9.09813996478873	1.26743696871526	5.12615954238551e-25	1.4373751356849e-23
CRYAB	13.1982659090909	2.65100193661972	-2.31573876028972	6.4772843685146e-19	3.2432688159491e-18
CDKN2A	0.250254545454545	2.34761320422535	3.22972654918473	2.1785337143958e-19	1.16576498762707e-18
SMPD1	34.2526136363636	10.9099681338028	-1.65056718892981	1.67758752087542e-26	1.17598885213367e-24
BMP2	17.9681659090909	5.18203697183099	-1.79385194030091	2.85046259562754e-22	2.97226887027159e-21
LOX	1.72007045454545	4.22563204225352	1.29669948705972	1.2382633400773e-05	1.92466208734853e-05
NOL3	3.96899318181818	8.00012411971831	1.01124929919997	6.30551377282245e-18	2.87023711347308e-17
FMO4	4.323625	1.41357658450704	-1.61289135218415	3.34342720056429e-24	6.16774333577781e-23
LPO	0.00237727272727273	0.131767077464789	5.79253871925372	3.78893545673632e-18	1.77069583678144e-17
AOX1	2.16965909090909	0.634514612676056	-1.77374308169954	1.61558626008878e-19	8.71173821786335e-19
IL2	0.0796886363636364	0.0237110915492958	-1.74881193052904	3.12557741068215e-17	1.31199387119053e-16
GPX2	222.299879545455	496.558021478873	1.15945513603435	6.21103029245566e-13	1.5832480854587e-12
OXTR	0.0782977272727273	0.612303521126761	2.96720464299898	2.3440317618297e-25	7.46893756837554e-24
ATR	0.682786363636364	1.57535475352113	1.20617059435051	4.89550158820538e-20	2.90825984180676e-19
SGK1	26.5868227272727	4.34520792253521	-2.61321425923886	6.44185458049951e-20	3.67133338287005e-19
CEBPB	13.0366545454545	38.5672598591549	1.5648029545183	8.75154625803229e-22	7.66854240860079e-21
NOD2	0.335115909090909	1.02480281690141	1.6126142634534	7.19352814626921e-14	2.03333194779626e-13
SST	33.1886045454545	0.932498767605634	-5.15344234193165	2.32298417786337e-27	2.7140198478037e-25
KCNE2	0.0262068181818182	0.0100110915492958	-1.38834291847752	5.02743418875127e-16	1.76211568315732e-15
MSRB3	13.0601886363636	2.73746091549296	-2.25426546308997	3.16241425320301e-15	1.04568509032798e-14
TIMP1	55.3392159090909	231.228662852113	2.06294613589126	9.69504252810398e-24	1.51027218048909e-22
PAH	0.0105522727272727	0.643710563380282	5.93078648160179	3.45770164265323e-16	1.22575115256006e-15
NDUFV2	0.117702272727273	0.467592781690141	1.99011048109448	1.23906744275666e-07	2.1878747540867e-07
APOB	11.1837136363636	0.126414084507042	-6.46709830399564	1.48879531433156e-06	2.46142810223213e-06
PLG	0.0164477272727273	0.00771302816901408	-1.09251896292693	2.88793173608295e-08	5.35566176453478e-08
TMEM161A	6.55213409090909	17.1122200704225	1.38499015393159	2.9594651674226e-23	4.23384710686376e-22
CDKN3	4.68181136363636	12.466786443662	1.41295091777743	3.44557486607024e-19	1.81605111362048e-18
ERO1A	9.16303409090909	20.7408382042254	1.17857690730786	5.30726625601764e-19	2.69593742425244e-18
SCN4A	0.119872727272727	0.0359237676056338	-1.73849289291712	5.74337484634584e-14	1.63662836068636e-13
LRRK2	0.713052272727273	0.349358802816901	-1.02929834981287	5.22006176480877e-15	1.70198292889812e-14
FANCD2	1.24318181818182	3.2060411971831	1.36675565477412	4.9171527850271e-22	4.65800554365405e-21
MYC	14.8244727272727	61.9641718309859	2.06345348670163	8.90474238445514e-25	2.01362077790421e-23
SLC22A5	6.18890681818182	1.86525457746479	-1.73031205175637	3.36101134492718e-22	3.2723179899916e-21
IL17A	0.0398113636363636	0.239311795774648	2.58763931643348	9.76505579574092e-08	1.73738683066355e-07
CCL3	0.480570454545455	1.38037323943662	1.52223855092734	1.81114080515224e-06	2.98030447045005e-06
PLCG2	2.71731363636364	0.840711971830986	-1.69249757067224	1.39515204144751e-21	1.15059009535848e-20
AOC3	32.30155	5.50105475352113	-2.55382322704335	1.39946867522473e-20	9.25497680502392e-20
TPH1	2.20015681818182	0.189576584507042	-3.53675367049546	1.62247256621759e-25	7.31214568213034e-24
BCHE	5.59495227272727	0.304265492957746	-4.20072319365468	5.6177675021105e-26	3.12689631837251e-24
CCND1	13.4188477272727	48.8360070422535	1.86368445364988	5.07874414277821e-27	5.08599949155361e-25
ELANE	0.834752272727273	0.0756015845070423	-3.46485973941414	1.18216344396956e-28	2.76232191407554e-26
CYP2C8	0.251354545454545	0.0882255281690141	-1.51045571178065	6.47195392532301e-07	1.10117468486685e-06
MMP1	2.38355227272727	58.2675588028169	4.61150769828367	2.39528731366107e-21	1.90806409872319e-20
F5	0.208834090909091	1.15094454225352	2.46238917199923	0.00625946405600454	0.00777993670790635
HSP90AB1	248.528838636364	580.147965140845	1.22300763450841	1.28479088443241e-24	2.72920730299127e-23
NDRG1	72.6879204545454	33.4871033450704	-1.11811004426828	1.52726453803143e-11	3.55685196398682e-11
GPT	23.4066727272727	3.4801051056338	-2.7497170851367	2.24806987307758e-25	7.46893756837554e-24
AR	0.487697727272727	0.160161795774648	-1.60645719402562	2.89394580198196e-15	9.61448344639504e-15
SESN1	6.034775	12.0889827464789	1.00232096322378	0.00348848908002737	0.00448702907357649
GUCY1A1	3.60442727272727	1.70945	-1.07623781417656	4.96140078043743e-05	7.35294280568e-05
MYLK	40.7043	4.42921514084507	-3.20005822851415	2.77717397075097e-22	2.97226887027159e-21
MIF	0.00794772727272727	0.470850704225352	5.88858351000363	1.89438097749088e-09	3.83803776075464e-09
MMP3	1.02345454545455	30.6347589788732	4.90365056617384	3.10879030444938e-22	3.11323143345574e-21
GSTM2	0.554988636363636	0.244784507042254	-1.1809459824186	8.08823836392057e-17	3.17782211436759e-16
CHEK1	2.41364545454545	6.57033063380282	1.44475220088205	2.45915958349819e-22	2.73630296513053e-21
CCL11	13.3729545454545	5.28736672535211	-1.33869694270238	2.63768796922316e-13	7.03049150732105e-13
SCN4B	1.52842272727273	0.374393661971831	-2.02941569831769	3.0534237776365e-24	5.78500018411672e-23
PDIA2	0.283309090909091	1.10057271126761	1.95780566134506	9.55292689324448e-05	0.000138359540333975
TG	0.0525090909090909	1.10015299295775	4.38899313762527	1.68362489077439e-22	2.00037465836076e-21
F2	0.0208204545454545	0.292137852112676	3.81057582879522	8.78999306999062e-13	2.20852514052453e-12
TACR1	0.395622727272727	0.110551408450704	-1.83940790119646	1.89335608968355e-16	6.9854874677272e-16
AGRN	9.02317272727273	21.3931179577465	1.24544005650024	2.62264766320516e-17	1.10751566982338e-16
EPHX2	29.3369204545455	11.3360950704225	-1.37179367424091	4.01391649586575e-21	3.05842985174119e-20
ABCB1	20.8250340909091	7.18785545774648	-1.53468555454448	1.56368781016784e-13	4.28181701143616e-13
ABCC1	5.11036136363636	11.606139084507	1.18339090726674	4.79142983204945e-21	3.57318331092198e-20
GSTA2	2.48507727272727	0.0995725352112676	-4.6413990394361	5.64613391241936e-08	1.02272348129353e-07
UGT1A1	1.08378409090909	0.199878521126761	-2.4388820207334	1.41368157693799e-20	9.26159612554702e-20
MT-TL1	5.05818409090909	18.2498566901408	1.85119368557811	0.0147022209841034	0.0177388242854673
ADRB1	0.769706818181818	0.376192429577465	-1.03283821033456	6.5747559892178e-16	2.28163561804043e-15
CYP19A1	0.0221568181818182	0.0970167253521127	2.13048276563745	7.2378479192875e-08	1.29762951187226e-07
CPT1B	0.0464977272727273	0.131330633802817	1.49797136769046	1.48805009470436e-08	2.80409439889182e-08
ITPR1	1.00714545454545	0.455977288732394	-1.14323818243939	2.62951191468011e-15	8.77756120090837e-15
SLC18A3	0.234202272727273	0.0380885563380282	-2.62032556408981	8.9092591840468e-24	1.41940697454927e-22
GLA	2.96952272727273	6.70466778169014	1.17493477357651	8.35596883742859e-23	1.08472854722916e-21
NGF	0.596475	0.288878873239437	-1.04599697341199	2.53094767961654e-09	5.0691266383177e-09
TRPV4	0.230675	0.760798063380282	1.72165191712232	1.52378997883826e-12	3.77447623733435e-12
CASP7	57.9166909090909	19.3319783450704	-1.58298989204884	1.75282189911625e-24	3.5106518608014e-23
PLAU	4.62141590909091	22.1988174295775	2.26407598640789	4.29417055350421e-23	5.78887222693548e-22
TREM2	2.49351363636364	5.99450950704225	1.26546161907957	0.000252158544792437	0.000354234749297592
KCNMA1	2.59178636363636	0.367	-2.82009483614299	1.96112959988548e-22	2.25369155658971e-21
E2F1	3.71706818181818	14.7370684859155	1.98721251369845	6.10758596399043e-25	1.6466991387528e-23
IGF2BP1	0.0197227272727273	0.774021654929577	5.29444296193047	4.07996341026828e-05	6.08522202254907e-05
SCARB1	7.30920909090909	15.9017978873239	1.12140267882242	1.09415273141129e-16	4.14595170118548e-16
PRKCG	0.0610659090909091	0.850174471830986	3.79931983492022	2.33317342380249e-11	5.34494957544296e-11
SNAP25	1.18021818181818	0.225377464788732	-2.38863841446098	2.91708869546052e-22	2.97226887027159e-21
DNMT1	3.83769090909091	8.13284225352113	1.0835211110039	9.30145946187997e-20	5.21625846622229e-19
UGT1A6	0.0376931818181818	0.126664084507042	1.74863201914178	0.000278299988048155	0.00038784948632556
DMD	2.90542954545455	0.750908626760563	-1.95204219952992	1.04326327001401e-14	3.29426825351271e-14
PIEZO1	7.84121590909091	16.3589959507042	1.06093491386423	7.47749494221541e-17	2.9614259629904e-16
CYP24A1	0.0967590909090909	0.387456690140845	2.00156593534351	2.61513494642055e-09	5.22281936592822e-09
OPRM1	0.0158022727272727	0.00489278169014085	-1.69140524772634	3.63972918629774e-24	6.54217989639671e-23
SLC8A1	1.13729090909091	0.458045598591549	-1.31203819888354	1.4995634394518e-11	3.50397990351904e-11
FGF2	1.52789318181818	0.549966197183099	-1.47412883162802	6.34954989941173e-14	1.80203825080471e-13
NPM1	39.6339386363636	86.6556172535211	1.12855692909632	1.49941654352376e-18	7.19925340417915e-18
BDKRB2	5.79320227272727	2.72174647887324	-1.08982834722773	3.06701889672126e-19	1.62877291409212e-18
GDF15	12.2739840909091	105.0791875	3.09780142659547	3.90027403757753e-24	6.83523025085462e-23
SLC6A3	0.00639090909090909	0.0385417253521127	2.59232808585172	0.000628769269113495	0.000859195434012788
CYP11A1	0.180154545454545	0.0572378521126761	-1.65419361253306	1.61670669086379e-20	1.02100125251848e-19
CCL5	33.1235636363636	14.1383232394366	-1.22824686396947	1.08894651645765e-12	2.71655340938368e-12
ODC1	43.5874704545455	97.7064903169014	1.16454091772398	2.45915697614342e-18	1.16477637856523e-17
SIGMAR1	30.7088909090909	78.3454443661972	1.35119297877575	2.50035866980498e-24	4.86875396537025e-23
ADCY5	4.06832272727273	0.606544014084507	-2.74574988426283	3.0822864950645e-25	9.39427318713137e-24
CXCL1	9.44647272727273	69.9783816901408	2.88906166260393	1.09896121259682e-20	7.47933796145991e-20
H2AX	25.5636931818182	61.3076357394366	1.26197049257899	6.63300842704557e-17	2.65699366134797e-16
CPOX	4.55736818181818	9.49867376760563	1.05952516615381	1.66896335112818e-25	7.31214568213034e-24
