# Supplementary material for: Integrated analysis identifies oxidative stress-related lncRNAs associated with progression and prognosis in colorectal cancer
Source: BMC Bioinformatics. 2023 Mar 3;24:76. doi: 10.1186/s12859-023-05203-5 (PMC9985255; doi:10.1186/s12859-023-05203-5)
Supplement: Supplementary file 3 — Additional file 3. The reference list of MSI scores. [file 12859_2023_5203_MOESM3_ESM.csv]

Positive_ID	MSIsensor Score	group		Negative_ID	MSIsensor Score	negative
TCGA-5M-AAT6	20.58	positive		TCGA-3L-AA1B	0.05	negative
TCGA-A6-2672	31.87	positive		TCGA-4N-A93T	0.69	negative
TCGA-A6-2676	17.34	positive		TCGA-4T-AA8H	0.17	negative
TCGA-A6-2684	14.49	positive		TCGA-5M-AAT4	0.55	negative
TCGA-A6-2686	41.35	positive		TCGA-5M-AAT5	0.35	negative
TCGA-A6-3809	36.48	positive		TCGA-5M-AATA	0.08	negative
TCGA-A6-5656	15.42	positive		TCGA-5M-AATE	0.47	negative
TCGA-A6-5661	33.38	positive		TCGA-A6-2671	0.37	negative
TCGA-A6-5665	46.78	positive		TCGA-A6-2674	0.02	negative
TCGA-A6-6653	33.02	positive		TCGA-A6-2675	0.05	negative
TCGA-A6-6780	37.25	positive		TCGA-A6-2677	0	negative
TCGA-A6-6781	25.58	positive		TCGA-A6-2678	0.64	negative
TCGA-AA-3492	35.82	positive		TCGA-A6-2679	0.19	negative
TCGA-AA-3525	11.72	positive		TCGA-A6-2681	0.13	negative
TCGA-AA-3663	41.51	positive		TCGA-A6-2683	1.46	negative
TCGA-AA-3710	31.62	positive		TCGA-A6-2685	0	negative
TCGA-AA-3713	26.26	positive		TCGA-A6-3807	1.24	negative
TCGA-AA-3715	44.26	positive		TCGA-A6-3808	0.62	negative
TCGA-AA-3811	38.84	positive		TCGA-A6-3810	1.08	negative
TCGA-AA-3821	30.92	positive		TCGA-A6-4105	0.3	negative
TCGA-AA-3833	27.18	positive		TCGA-A6-4107	0.01	negative
TCGA-AA-3845	30.53	positive		TCGA-A6-5657	0.13	negative
TCGA-AA-3864	23.86	positive		TCGA-A6-5659	1	negative
TCGA-AA-3877	32.33	positive		TCGA-A6-5660	0.73	negative
TCGA-AA-3947	40	positive		TCGA-A6-5662	1	negative
TCGA-AA-3949	24.11	positive		TCGA-A6-5664	0	negative
TCGA-AA-3950	25.38	positive		TCGA-A6-5666	1	negative
TCGA-AA-3966	43.67	positive		TCGA-A6-5667	1.11	negative
TCGA-AA-A00E	14.23	positive		TCGA-A6-6137	0.08	negative
TCGA-AA-A00J	11.59	positive		TCGA-A6-6138	0.22	negative
TCGA-AA-A00N	32.47	positive		TCGA-A6-6141	0.01	negative
TCGA-AA-A00R	12.68	positive		TCGA-A6-6142	0.07	negative
TCGA-AA-A01P	20.7	positive		TCGA-A6-6648	0.52	negative
TCGA-AA-A01R	22.57	positive		TCGA-A6-6649	0.19	negative
TCGA-AA-A022	43	positive		TCGA-A6-6650	2.26	negative
TCGA-AA-A02R	32.62	positive		TCGA-A6-6651	0.08	negative
TCGA-AD-5900	36.46	positive		TCGA-A6-6652	0.3	negative
TCGA-AD-6889	40.44	positive		TCGA-A6-6654	0.07	negative
TCGA-AD-6895	23.11	positive		TCGA-A6-6782	0	negative
TCGA-AD-6964	18.65	positive		TCGA-A6-A565	0.41	negative
TCGA-AD-A5EJ	22.4	positive		TCGA-A6-A566	0	negative
TCGA-AG-A008	27.36	positive		TCGA-A6-A567	0.07	negative
TCGA-AG-A015	14.94	positive		TCGA-A6-A56B	0.22	negative
TCGA-AG-A016	28.84	positive		TCGA-A6-A5ZU	2.59	negative
TCGA-AG-A02N	39.69	positive		TCGA-AA-3489	0	negative
TCGA-AM-5821	30.25	positive		TCGA-AA-3496	0.4	negative
TCGA-AU-6004	27.82	positive		TCGA-AA-3502	0.19	negative
TCGA-AY-6197	31.61	positive		TCGA-AA-3506	0.03	negative
TCGA-AZ-4615	33.79	positive		TCGA-AA-3510	0	negative
TCGA-AZ-6598	43.27	positive		TCGA-AA-3511	0.06	negative
TCGA-CK-4951	21.62	positive		TCGA-AA-3514	1.1	negative
TCGA-CK-5913	32.98	positive		TCGA-AA-3517	0.26	negative
TCGA-CK-5916	35.2	positive		TCGA-AA-3518	4.34	negative
TCGA-CK-6746	36.05	positive		TCGA-AA-3519	0.69	negative
TCGA-CM-4743	23.82	positive		TCGA-AA-3520	1.72	negative
TCGA-CM-4746	21.49	positive		TCGA-AA-3521	2.03	negative
TCGA-CM-5861	34.37	positive		TCGA-AA-3522	0.05	negative
TCGA-CM-6162	29.11	positive		TCGA-AA-3524	0.1	negative
TCGA-CM-6171	43	positive		TCGA-AA-3526	1.33	negative
TCGA-CM-6674	21.08	positive		TCGA-AA-3527	2.03	negative
TCGA-D5-6530	41.17	positive		TCGA-AA-3529	0.66	negative
TCGA-D5-6540	32.59	positive		TCGA-AA-3530	0.4	negative
TCGA-D5-6927	17.61	positive		TCGA-AA-3531	0.86	negative
TCGA-D5-6928	14.76	positive		TCGA-AA-3532	1.6	negative
TCGA-D5-6930	15.2	positive		TCGA-AA-3534	0.16	negative
TCGA-DM-A1HB	27.61	positive		TCGA-AA-3538	0	negative
TCGA-EI-6507	15.99	positive		TCGA-AA-3542	0	negative
TCGA-EI-6882	25.05	positive		TCGA-AA-3543	4.56	negative
TCGA-F4-6570	31.81	positive		TCGA-AA-3544	0	negative
TCGA-F4-6856	27.56	positive		TCGA-AA-3548	0.04	negative
TCGA-G4-6309	26.62	positive		TCGA-AA-3549	0	negative
TCGA-G4-6320	14.97	positive		TCGA-AA-3552	0.04	negative
TCGA-G4-6586	33.57	positive		TCGA-AA-3553	0	negative
TCGA-G4-6588	34.69	positive		TCGA-AA-3555	0.05	negative
TCGA-G4-6628	19.28	positive		TCGA-AA-3558	0.11	negative
TCGA-NH-A5IV	41.02	positive		TCGA-AA-3560	0.03	negative
TCGA-QG-A5Z2	19.29	positive		TCGA-AA-3561	0.27	negative
TCGA-WS-AB45	24.48	positive		TCGA-AA-3655	0.2	negative
				TCGA-AA-3660	0.3	negative
				TCGA-AA-3664	0.79	negative
				TCGA-AA-3666	1.17	negative
				TCGA-AA-3667	0.71	negative
				TCGA-AA-3673	0.51	negative
				TCGA-AA-3675	0.31	negative
				TCGA-AA-3678	0.65	negative
				TCGA-AA-3679	0.41	negative
				TCGA-AA-3680	0.33	negative
				TCGA-AA-3681	0.52	negative
				TCGA-AA-3684	0.09	negative
				TCGA-AA-3685	0.49	negative
				TCGA-AA-3688	1.27	negative
				TCGA-AA-3692	0.31	negative
				TCGA-AA-3693	1.09	negative
				TCGA-AA-3695	0.65	negative
				TCGA-AA-3696	0.4	negative
				TCGA-AA-3712	0.53	negative
				TCGA-AA-3812	0.18	negative
				TCGA-AA-3814	0.35	negative
				TCGA-AA-3818	0.57	negative
				TCGA-AA-3819	0.25	negative
				TCGA-AA-3831	1.61	negative
				TCGA-AA-3837	0.82	negative
				TCGA-AA-3841	0.79	negative
				TCGA-AA-3842	0.68	negative
				TCGA-AA-3844	0.87	negative
				TCGA-AA-3846	0.67	negative
				TCGA-AA-3848	0.66	negative
				TCGA-AA-3850	0.07	negative
				TCGA-AA-3851	0.43	negative
				TCGA-AA-3852	0.32	negative
				TCGA-AA-3854	0.89	negative
				TCGA-AA-3855	0.11	negative
				TCGA-AA-3856	0.3	negative
				TCGA-AA-3858	0.37	negative
				TCGA-AA-3866	0.43	negative
				TCGA-AA-3867	0.42	negative
				TCGA-AA-3869	0.67	negative
				TCGA-AA-3870	0.6	negative
				TCGA-AA-3872	1.08	negative
				TCGA-AA-3875	0.14	negative
				TCGA-AA-3930	0.43	negative
				TCGA-AA-3939	1.02	negative
				TCGA-AA-3941	1.05	negative
				TCGA-AA-3952	0.43	negative
				TCGA-AA-3955	0.16	negative
				TCGA-AA-3956	0.16	negative
				TCGA-AA-3968	0.22	negative
				TCGA-AA-3971	0.49	negative
				TCGA-AA-3973	0.47	negative
				TCGA-AA-3975	0.21	negative
				TCGA-AA-3976	0.3	negative
				TCGA-AA-3977	0.37	negative
				TCGA-AA-3979	1.51	negative
				TCGA-AA-3980	0.38	negative
				TCGA-AA-3982	0.06	negative
				TCGA-AA-3984	0.14	negative
				TCGA-AA-3986	0.09	negative
				TCGA-AA-3989	0.19	negative
				TCGA-AA-3994	0.99	negative
				TCGA-AA-A004	0.84	negative
				TCGA-AA-A00A	7.51	negative
				TCGA-AA-A00D	0	negative
				TCGA-AA-A00F	0.07	negative
				TCGA-AA-A00K	0.41	negative
				TCGA-AA-A00L	0	negative
				TCGA-AA-A00O	1.05	negative
				TCGA-AA-A00Q	0	negative
				TCGA-AA-A00U	0.03	negative
				TCGA-AA-A00W	0	negative
				TCGA-AA-A00Z	0	negative
				TCGA-AA-A010	4.19	negative
				TCGA-AA-A017	1.19	negative
				TCGA-AA-A01C	0.1	negative
				TCGA-AA-A01D	0.71	negative
				TCGA-AA-A01F	0.03	negative
				TCGA-AA-A01G	0	negative
				TCGA-AA-A01I	0.87	negative
				TCGA-AA-A01K	1.3	negative
				TCGA-AA-A01Q	5.43	negative
				TCGA-AA-A01S	0.6	negative
				TCGA-AA-A01T	1.26	negative
				TCGA-AA-A01V	0.31	negative
				TCGA-AA-A01X	0.38	negative
				TCGA-AA-A01Z	0.42	negative
				TCGA-AA-A024	0.75	negative
				TCGA-AA-A029	2.01	negative
				TCGA-AA-A02E	1.66	negative
				TCGA-AA-A02F	1.83	negative
				TCGA-AA-A02H	2.03	negative
				TCGA-AA-A02J	0.54	negative
				TCGA-AA-A02O	0.48	negative
				TCGA-AA-A02W	0.77	negative
				TCGA-AA-A02Y	0.38	negative
				TCGA-AA-A03F	0.22	negative
				TCGA-AA-A03J	0.22	negative
				TCGA-AD-6548	0.02	negative
				TCGA-AD-6888	0.13	negative
				TCGA-AD-6890	0.03	negative
				TCGA-AD-6899	0.07	negative
				TCGA-AD-6901	0.18	negative
				TCGA-AD-6963	0.02	negative
				TCGA-AD-6965	0.33	negative
				TCGA-AD-A5EK	0.32	negative
				TCGA-AF-2687	0.08	negative
				TCGA-AF-2689	1.28	negative
				TCGA-AF-2690	0.03	negative
				TCGA-AF-2691	1.16	negative
				TCGA-AF-2692	1.32	negative
				TCGA-AF-2693	0.02	negative
				TCGA-AF-3400	0.93	negative
				TCGA-AF-3911	0.15	negative
				TCGA-AF-4110	0.06	negative
				TCGA-AF-5654	0.19	negative
				TCGA-AF-6136	0.16	negative
				TCGA-AF-6655	0.16	negative
				TCGA-AF-6672	0.02	negative
				TCGA-AF-A56K	0.29	negative
				TCGA-AF-A56L	0.22	negative
				TCGA-AF-A56N	0.54	negative
				TCGA-AG-3574	0	negative
				TCGA-AG-3575	0	negative
				TCGA-AG-3578	0	negative
				TCGA-AG-3580	0.04	negative
				TCGA-AG-3581	0	negative
				TCGA-AG-3582	0.04	negative
				TCGA-AG-3583	0.12	negative
				TCGA-AG-3584	0.35	negative
				TCGA-AG-3586	0.15	negative
				TCGA-AG-3587	0.23	negative
				TCGA-AG-3591	0.09	negative
				TCGA-AG-3592	0.37	negative
				TCGA-AG-3593	0	negative
				TCGA-AG-3594	0.05	negative
				TCGA-AG-3598	0	negative
				TCGA-AG-3599	0.39	negative
				TCGA-AG-3600	0.1	negative
				TCGA-AG-3601	1.17	negative
				TCGA-AG-3602	0	negative
				TCGA-AG-3605	0.24	negative
				TCGA-AG-3608	0.3	negative
				TCGA-AG-3609	0.03	negative
				TCGA-AG-3725	1.05	negative
				TCGA-AG-3726	0.97	negative
				TCGA-AG-3727	1.55	negative
				TCGA-AG-3728	0.43	negative
				TCGA-AG-3731	0.01	negative
				TCGA-AG-3732	0.34	negative
				TCGA-AG-3742	0.24	negative
				TCGA-AG-3878	0.06	negative
				TCGA-AG-3881	0.79	negative
				TCGA-AG-3882	0.5	negative
				TCGA-AG-3883	0.29	negative
				TCGA-AG-3885	0.66	negative
				TCGA-AG-3887	0.34	negative
				TCGA-AG-3890	0.59	negative
				TCGA-AG-3892	0.08	negative
				TCGA-AG-3893	0.56	negative
				TCGA-AG-3894	0.09	negative
				TCGA-AG-3896	0.68	negative
				TCGA-AG-3898	0.24	negative
				TCGA-AG-3901	0.03	negative
				TCGA-AG-3902	0.24	negative
				TCGA-AG-3909	0.72	negative
				TCGA-AG-3999	8.8	negative
				TCGA-AG-4001	5.69	negative
				TCGA-AG-4005	7.84	negative
				TCGA-AG-4007	6.54	negative
				TCGA-AG-4008	0.37	negative
				TCGA-AG-4015	0.7	negative
				TCGA-AG-4021	0.21	negative
				TCGA-AG-4022	0.25	negative
				TCGA-AG-A002	0.46	negative
				TCGA-AG-A00C	0.91	negative
				TCGA-AG-A00Y	0.85	negative
				TCGA-AG-A011	0	negative
				TCGA-AG-A01J	0.36	negative
				TCGA-AG-A01L	0.09	negative
				TCGA-AG-A01N	0.75	negative
				TCGA-AG-A01W	0.37	negative
				TCGA-AG-A01Y	0.97	negative
				TCGA-AG-A020	0.39	negative
				TCGA-AG-A025	0.66	negative
				TCGA-AG-A026	1.92	negative
				TCGA-AG-A02G	1.51	negative
				TCGA-AG-A02X	1.74	negative
				TCGA-AG-A032	0.57	negative
				TCGA-AH-6544	0.07	negative
				TCGA-AH-6547	0	negative
				TCGA-AH-6643	0.57	negative
				TCGA-AH-6644	0.17	negative
				TCGA-AH-6897	0.22	negative
				TCGA-AH-6903	0.01	negative
				TCGA-AM-5820	1.64	negative
				TCGA-AU-3779	0.29	negative
				TCGA-AY-4070	0.78	negative
				TCGA-AY-4071	1.3	negative
				TCGA-AY-5543	0.61	negative
				TCGA-AY-6196	0.23	negative
				TCGA-AY-6386	0.27	negative
				TCGA-AY-A54L	0.39	negative
				TCGA-AY-A69D	0.21	negative
				TCGA-AY-A71X	0.22	negative
				TCGA-AY-A8YK	0.32	negative
				TCGA-AZ-4308	0.11	negative
				TCGA-AZ-4315	0.67	negative
				TCGA-AZ-4323	0.05	negative
				TCGA-AZ-4614	0.94	negative
				TCGA-AZ-4616	0.79	negative
				TCGA-AZ-4681	0.02	negative
				TCGA-AZ-4682	0.13	negative
				TCGA-AZ-5403	0.27	negative
				TCGA-AZ-5407	0.46	negative
				TCGA-AZ-6599	0.14	negative
				TCGA-AZ-6600	0.46	negative
				TCGA-AZ-6603	0.35	negative
				TCGA-AZ-6605	0.02	negative
				TCGA-AZ-6606	0.2	negative
				TCGA-AZ-6607	0	negative
				TCGA-CA-5254	0.53	negative
				TCGA-CA-5255	0.07	negative
				TCGA-CA-5256	0.07	negative
				TCGA-CA-5796	0.15	negative
				TCGA-CA-5797	0.61	negative
				TCGA-CA-6715	0.11	negative
				TCGA-CA-6716	0.56	negative
				TCGA-CA-6717	0.01	negative
				TCGA-CA-6718	0	negative
				TCGA-CA-6719	0.24	negative
				TCGA-CI-6619	0.03	negative
				TCGA-CI-6620	0.07	negative
				TCGA-CI-6621	0.03	negative
				TCGA-CI-6622	0	negative
				TCGA-CI-6623	0.1	negative
				TCGA-CI-6624	0.02	negative
				TCGA-CK-4947	0.07	negative
				TCGA-CK-4948	0.22	negative
				TCGA-CK-4950	0.31	negative
				TCGA-CK-4952	0.29	negative
				TCGA-CK-5912	1.79	negative
				TCGA-CK-5914	1.56	negative
				TCGA-CK-5915	0.29	negative
				TCGA-CK-6747	0.64	negative
				TCGA-CK-6748	0.22	negative
				TCGA-CK-6751	0.05	negative
				TCGA-CL-4957	0.05	negative
				TCGA-CL-5917	1.58	negative
				TCGA-CL-5918	0.61	negative
				TCGA-CM-4744	0.03	negative
				TCGA-CM-4747	0.01	negative
				TCGA-CM-4748	0.04	negative
				TCGA-CM-4750	0.18	negative
				TCGA-CM-4751	0	negative
				TCGA-CM-4752	0.02	negative
				TCGA-CM-5341	0	negative
				TCGA-CM-5344	0.47	negative
				TCGA-CM-5348	0.56	negative
				TCGA-CM-5349	0	negative
				TCGA-CM-5860	0.54	negative
				TCGA-CM-5862	1.45	negative
				TCGA-CM-5863	0	negative
				TCGA-CM-5864	0.53	negative
				TCGA-CM-5868	0.89	negative
				TCGA-CM-6161	0.25	negative
				TCGA-CM-6163	0.07	negative
				TCGA-CM-6164	0.05	negative
				TCGA-CM-6165	0.1	negative
				TCGA-CM-6166	0.33	negative
				TCGA-CM-6167	0.06	negative
				TCGA-CM-6168	1.02	negative
				TCGA-CM-6169	0.78	negative
				TCGA-CM-6170	0.21	negative
				TCGA-CM-6172	0.16	negative
				TCGA-CM-6675	0.38	negative
				TCGA-CM-6676	0.05	negative
				TCGA-CM-6677	0.48	negative
				TCGA-CM-6678	0.13	negative
				TCGA-CM-6679	0.16	negative
				TCGA-CM-6680	1.17	negative
				TCGA-D5-5537	0.42	negative
				TCGA-D5-5538	0.4	negative
				TCGA-D5-5539	0.38	negative
				TCGA-D5-5540	0.88	negative
				TCGA-D5-5541	0.51	negative
				TCGA-D5-6529	0.18	negative
				TCGA-D5-6531	0.81	negative
				TCGA-D5-6532	0.62	negative
				TCGA-D5-6533	0.52	negative
				TCGA-D5-6534	0.04	negative
				TCGA-D5-6535	0.28	negative
				TCGA-D5-6536	0.23	negative
				TCGA-D5-6537	0.37	negative
				TCGA-D5-6538	0.75	negative
				TCGA-D5-6539	0	negative
				TCGA-D5-6541	0.11	negative
				TCGA-D5-6898	0.17	negative
				TCGA-D5-6920	0.01	negative
				TCGA-D5-6922	0.07	negative
				TCGA-D5-6923	0.2	negative
				TCGA-D5-6924	0.06	negative
				TCGA-D5-6926	0.18	negative
				TCGA-D5-6929	0.09	negative
				TCGA-D5-6931	0.12	negative
				TCGA-D5-6932	0.19	negative
				TCGA-D5-7000	0.06	negative
				TCGA-DC-4745	0.66	negative
				TCGA-DC-4749	0.31	negative
				TCGA-DC-5337	0.15	negative
				TCGA-DC-5869	0.42	negative
				TCGA-DC-6154	1.57	negative
				TCGA-DC-6155	0.16	negative
				TCGA-DC-6157	0.33	negative
				TCGA-DC-6158	0.34	negative
				TCGA-DC-6160	0.17	negative
				TCGA-DC-6681	0	negative
				TCGA-DC-6682	0.09	negative
				TCGA-DC-6683	0.19	negative
				TCGA-DM-A0X9	0.2	negative
				TCGA-DM-A0XD	0.15	negative
				TCGA-DM-A0XF	0.1	negative
				TCGA-DM-A1D0	0.67	negative
				TCGA-DM-A1D4	0.35	negative
				TCGA-DM-A1D6	0.53	negative
				TCGA-DM-A1D7	0.01	negative
				TCGA-DM-A1D8	0.47	negative
				TCGA-DM-A1D9	0.33	negative
				TCGA-DM-A1DA	2.42	negative
				TCGA-DM-A1DB	0.25	negative
				TCGA-DM-A1HA	1.46	negative
				TCGA-DM-A280	0.01	negative
				TCGA-DM-A282	0.03	negative
				TCGA-DM-A285	0.13	negative
				TCGA-DM-A288	0.31	negative
				TCGA-DM-A28A	0.25	negative
				TCGA-DM-A28C	0.08	negative
				TCGA-DM-A28E	0.04	negative
				TCGA-DM-A28F	0.24	negative
				TCGA-DM-A28G	0.01	negative
				TCGA-DM-A28H	0.15	negative
				TCGA-DM-A28K	0.05	negative
				TCGA-DM-A28M	0.13	negative
				TCGA-DT-5265	0.13	negative
				TCGA-DY-A0XA	0.29	negative
				TCGA-DY-A1DC	0.18	negative
				TCGA-DY-A1DD	1	negative
				TCGA-DY-A1DF	0.72	negative
				TCGA-DY-A1DG	0.8	negative
				TCGA-DY-A1H8	0.39	negative
				TCGA-EF-5830	0.63	negative
				TCGA-EF-5831	0.5	negative
				TCGA-EI-6506	0.05	negative
				TCGA-EI-6508	0.24	negative
				TCGA-EI-6509	0.5	negative
				TCGA-EI-6510	0.05	negative
				TCGA-EI-6511	0.15	negative
				TCGA-EI-6512	0.71	negative
				TCGA-EI-6513	0.48	negative
				TCGA-EI-6514	0.38	negative
				TCGA-EI-6881	0.21	negative
				TCGA-EI-6883	0.27	negative
				TCGA-EI-6884	0	negative
				TCGA-EI-6885	0.11	negative
				TCGA-EI-6917	0.03	negative
				TCGA-EI-7002	0.54	negative
				TCGA-EI-7004	0.06	negative
				TCGA-F4-6459	0.31	negative
				TCGA-F4-6460	0.24	negative
				TCGA-F4-6461	0.23	negative
				TCGA-F4-6463	0.14	negative
				TCGA-F4-6569	0.06	negative
				TCGA-F4-6703	1	negative
				TCGA-F4-6704	0.06	negative
				TCGA-F4-6805	0.03	negative
				TCGA-F4-6806	0.1	negative
				TCGA-F4-6807	0	negative
				TCGA-F4-6808	0.12	negative
				TCGA-F4-6809	0.02	negative
				TCGA-F4-6854	0.1	negative
				TCGA-F4-6855	0.03	negative
				TCGA-F5-6464	0.04	negative
				TCGA-F5-6465	0	negative
				TCGA-F5-6571	0.35	negative
				TCGA-F5-6702	0.02	negative
				TCGA-F5-6810	0.13	negative
				TCGA-F5-6811	0.35	negative
				TCGA-F5-6812	0.01	negative
				TCGA-F5-6813	0.45	negative
				TCGA-F5-6814	0.34	negative
				TCGA-F5-6861	0	negative
				TCGA-F5-6863	0.08	negative
				TCGA-F5-6864	0.19	negative
				TCGA-G4-6293	0.28	negative
				TCGA-G4-6294	1.01	negative
				TCGA-G4-6295	0.24	negative
				TCGA-G4-6297	0.14	negative
				TCGA-G4-6298	0.31	negative
				TCGA-G4-6299	0.88	negative
				TCGA-G4-6302	3.04	negative
				TCGA-G4-6303	0.5	negative
				TCGA-G4-6304	7.18	negative
				TCGA-G4-6306	0.25	negative
				TCGA-G4-6307	0.41	negative
				TCGA-G4-6311	0.19	negative
				TCGA-G4-6315	0.25	negative
				TCGA-G4-6317	0.89	negative
				TCGA-G4-6321	0.18	negative
				TCGA-G4-6322	0.14	negative
				TCGA-G4-6323	0.42	negative
				TCGA-G4-6626	0.39	negative
				TCGA-G4-6627	0.02	negative
				TCGA-G5-6641	0.02	negative
				TCGA-NH-A50T	0.31	negative
				TCGA-NH-A50U	0.5	negative
				TCGA-NH-A50V	0.32	negative
				TCGA-NH-A6GA	1.07	negative
				TCGA-NH-A6GB	0.31	negative
				TCGA-NH-A6GC	0.73	negative
				TCGA-NH-A8F7	0.36	negative
				TCGA-NH-A8F8	0.23	negative
				TCGA-QG-A5YV	0	negative
				TCGA-QG-A5YW	0.47	negative
				TCGA-QG-A5YX	0.18	negative
				TCGA-QG-A5Z1	0.03	negative
				TCGA-QL-A97D	0.56	negative
				TCGA-RU-A8FL	0.47	negative
				TCGA-SS-A7HO	1.19	negative
				TCGA-T9-A92H	0.4	negative
